# Supplementary material for: Algivore or Phototroph? Plakobranchus ocellatus (Gastropoda) Continuously Acquires Kleptoplasts and Nutrition from Multiple Algal Species in Nature
Source: PLoS One. 2012 Jul 25;7(7):e42024. doi: 10.1371/journal.pone.0042024 (PMC3404988; doi:10.1371/journal.pone.0042024)
Supplement: Table S1 — Percentage abundance of rbcL sequences from source algae in P. ocellatus *. (XLS) [file pone.0042024.s002.xls]

## Sheet: Table S1
	Table S1. Percentage abundance of rbcL sequences from source algae in P. ocellatus*
	Collection		Speicmen number	Percentage abundance (%) of kleptoplast in an individual of Plakobranchus ocellatus
	Year	Date		Rhipidosiphon spp. (clade C)	Rhipidosiphon lewmanomontiae (clade B)	Proposis spp./Halimeda borneensis (clade A/D)	Caulerpella spp. (clade F)	Halimedineae spp. 1/Rhipiliaceae spp. (clade E/G)
050410A_F01.fsa	2005	10-Apr.	Ploc050410A	11.7647	0	0	88.2353	0
050428B_G01.fsa		28-Apr.	Ploc050428A	2.12329	8.73288	4.00685	85.137	0
050428C_H01.fsa		28-Apr.	Ploc050428B	0	18.5158	0	81.4842	0
050428D_G03.fsa		28-Apr.	Ploc050428C	1.17266	61.9086	28.6696	8.24909	0
050523B_C02.fsa		23-May.	Ploc050523A	21.489	0	5.17766	73.3333	0
050523A_B02.fsa		23-May.	Ploc050523B	5.89247	71.2688	14.2366	8.60215	0
050523C_D02.fsa		23-May.	Ploc050523C	0	52.2677	37.7807	9.95156	0
050621I_A01.fsa		21-Jun.	Ploc050621A	42.7538	15.939	4.75329	36.5539	0
050621J_B01.fsa		21-Jun.	Ploc050621B	8	13.2584	36.4045	42.3371	0
050621C_B03.fsa		21-Jun.	Ploc050621C	7.69733	44.4227	34.8337	13.0463	0
050621D_B04.fsa		21-Jun.	Ploc050621D	0	7.46944	0	92.5306	0
050621E_C04.fsa		21-Jun.	Ploc050621E	0	2.37691	0	97.6231	0
050703A_H03.fsa		24-July	Ploc050703A	3.24268	33.4031	3.59135	55.5091	4.25384
050703B_A04.fsa		24-July	Ploc050703B	2.09699	8.69375	7.1647	82.0446	0
050807A_G02.fsa		7-Aug.	Ploc050807A	54.1026	0	20.2564	25.641	0
050807D_F03.fsa		7-Aug.	Ploc050807B	45.0495	30.0838	3.80807	21.0586	0
050807K_A02.fsa		7-Aug.	Ploc050807C	18.6762	3.13101	14.117	64.0758	0
050807L_B02.fsa		7-Aug.	Ploc050807D	29.7721	0	8.17664	62.0513	0
050807N_D02.fsa		7-Aug.	Ploc050807E	19.5129	0	29.7478	48.4198	2.31951
050807J_H01.fsa		7-Aug.	Ploc050807F	49.8909	0	17.7625	28.2954	4.05111
050807F_D01.fsa		7-Aug.	Ploc050807G	28.1928	0	35.6627	25.1566	10.988
050807G_E01.fsa		7-Aug.	Ploc050807H	55.8656	0	2.87585	26.5661	14.6925
050807M_C02.fsa		7-Aug.	Ploc050807I	39.2431	0	5.62468	35.4329	19.6993
050807H_F01.fsa		7-Aug.	Ploc050807J	0	16.3894	9.98152	46.5188	27.1103
050807E_A02.fsa		7-Aug.	Ploc050807K	0	33.9145	0	66.0855	0
050916C_F02.fsa		16-Sep.	Ploc050916A	100	0	0	0	0
050916E_A01.fsa		16-Sep.	Ploc050916B	44.7113	0	49.1058	6.18293	0
050916A_G01.fsa		16-Sep.	Ploc050916C	28.4024	15.5917	21.3609	34.645	0
050916D_H02.fsa		16-Sep.	Ploc050916D	0	0	0	100	0
051113A_C03.fsa		13-Nov.	Ploc051113A	14.6565	19.1294	7.7476	56.6294	1.83706
070517B_F02.fsa	2007	17-May.	Ploc070517A	33.2803	3.81801	4.61343	58.2883	0
070517C_G02.fsa		17-May.	Ploc070517B	7.86609	6.3963	28.6881	57.0495	0
070715A_D080204F_D02.fsa		15-July	Ploc070715A	0	100	0	0	0
070715A_para.fsa		15-July	Ploc070715B	0	100	0	0	0
070715E_D080204J_G02.fsa		15-July	Ploc070715C	0	100	0	0	0
070715G.fsa		15-July	Ploc070715D	4.94942	95.0506	0	0	0
070715H.fsa		15-July	Ploc070715E	6.22275	93.7772	0	0	0
070715F.fsa		15-July	Ploc070715F	7.68142	87.0796	0	5.23894	0
070715D_D080204I_F02.fsa		15-July	Ploc070715G	7.18157	85.2304	0	7.58808	0
070715B_D080204G_E02.fsa		15-July	Ploc070715H	14.1414	56.3131	10.8586	18.6869	0
070815A_D071109A_C01.fsa		15-Aug.	Ploc070815A	0	100	0	0	0
070815C_D071109C_D01.fsa		15-Aug.	Ploc070815B	0	68.75	0	31.25	0
070815G_D071109G_H01.fsa		15-Aug.	Ploc070815C	20.4706	41.8824	0	37.6471	0
070815E_D071109E_F01.fsa		15-Aug.	Ploc070815D	13.7815	28.0672	0	58.1513	0
070815H_D071109H_A02.fsa		15-Aug.	Ploc070815E	20.3991	22.8381	0	56.7627	0
070815F_D071109F_G01.fsa		15-Aug.	Ploc070815F	44.902	20.5882	17.6471	16.8627	0
070815D_D071109D_E01.fsa		15-Aug.	Ploc070815G	0	0	0	100	0
070913A_H02.fsa		13-Sep.	Ploc070913A	11.3688	57.7134	6.08696	24.8309	0
070913C_D071107G_A01.fsa		13-Sep.	Ploc070913B	0	52.8846	0	47.1154	0
070913D_D071107H_B01.fsa		13-Sep.	Ploc070913C	0	44.6903	0	55.3097	0
	*Perecent abundance of rbcL sequences derived from various algae sources was calculated from corresponding peak heights (in relative fluorescence units) in t-RFLP analysis.
